# Supplementary material for: dbAQP-SNP: a database of missense single-nucleotide polymorphisms in human aquaporins
Source: Database (Oxford). 2023 Mar 13;2023:baad012. doi: 10.1093/database/baad012 (PMC10010469; doi:10.1093/database/baad012)
Supplement: baad012_Supp [file baad012_supp.zip]

Archive with 1 entries (1 files):
- suppl_data/Sankar-hAQP-SNP-DB-paper-Supp-Info.docx
